# Supplementary material for: Synergistic Antibacterial Activity of Benzalkonium Bromide and Cu-Bearing Duplex Stainless Steel against Pseudomonas aeruginosa
Source: Microorganisms. 2023 Mar 9;11(3):711. doi: 10.3390/microorganisms11030711 (PMC10057093; doi:10.3390/microorganisms11030711)
Supplement: Supplementary file 1 [file microorganisms-11-00711-s001.zip]

Archive with 1 entries (1 files):
- microorganisms-2161135-SI.docx
